# Supplementary material for: An econometric analysis for the determinants of flight speed in the air transport of passengers
Source: Sci Rep. 2023 Mar 20;13:4573. doi: 10.1038/s41598-023-30703-y (PMC10027277; doi:10.1038/s41598-023-30703-y)
Supplement: Supplementary file 1 — Supplementary Information. [file 41598_2023_30703_MOESM1_ESM.xlsx]

## Sheet: tableA1
		Table A1 - Descriptive statistics of model variables
		Variable	Nr. Obs.	Original scale
				Mean	Std. Dev.	Min.	Max.
		AGE	6060052	82.358	56.044	0	284
		AZUL	6060052	0.298	0.457	0	1
		CONG	6060052	28.11	21.262	0	100
		DELARR	6060052	6.318	22.295	-15	360
		DELDEP	6060052	6.299	21.494	-15	360
		FUELP	6060052	0.874	0.218	0.192	1.58
		GOL	6060052	0.373	0.484	0	1
		HHI	6060052	5702.27	2484.34	1666.67	10000
		HUB	6060052	0.797	0.402	0	1
		MASS	6060052	10376.9	3664.15	0	63066
		MAXFREQ	6060052	21.97	11.037	1	76
		NCOMP	6060052	2.314	0.927	1	6
		NEWMOD	6060052	0.038	0.192	0	1
		PAND	6060052	1.409	3.93	0	13.214
		SLOT	6060052	0.41	0.492	0	1
		SPDCRU	887494	787.279	103.62	477.816	861.18
		SPDMEA	6060052	479.598	115.655	245.637	703.264
		TREND	6060052	6.724	3.777	0.003	13.745
		VDIST	6060052	850.142	542.452	107.326	2728.1
